# Supplementary material for: A Metal-Based Receptor for Selective Coordination and Fluorescent Sensing of Chloride
Source: Molecules. 2021 Apr 18;26(8):2352. doi: 10.3390/molecules26082352 (PMC8073790; doi:10.3390/molecules26082352)
Supplement: Supplementary file 1 [file molecules-26-02352-s001.zip]

Archive with 1 entries (1 files):
- molecules-1192429-supplementary.pdf
